# Supplementary material for: Simultaneous Detection of Bluetongue Virus Serotypes Using xMAP Technology
Source: Microorganisms. 2020 Oct 11;8(10):1564. doi: 10.3390/microorganisms8101564 (PMC7650804; doi:10.3390/microorganisms8101564)
Supplement: Supplementary file 1 [file microorganisms-08-01564-s001.zip]

Archive with 1 entries (1 files):
- microorganisms-951626-supplementary.docx
